# Supplementary material for: Comprehensive Integrated Analysis Reveals the Spatiotemporal Microevolution of Cancer Cells in Patients with Bone-Metastatic Prostate Cancer
Source: Biomedicines. 2025 Apr 9;13(4):909. doi: 10.3390/biomedicines13040909 (PMC12024866; doi:10.3390/biomedicines13040909)
Supplement: Supplementary file 1 [file biomedicines-13-00909-s001.zip]

Archive with 1 entries (1 files):
- biomedicines-3542062-supplementary.pdf
